# Supplementary material for: Can Grasslands in Photovoltaic Parks Play a Role in Conserving Soil Arthropod Biodiversity?
Source: Life (Basel). 2023 Jul 10;13(7):1536. doi: 10.3390/life13071536 (PMC10381872; doi:10.3390/life13071536)
Supplement: Supplementary file 1 [file life-13-01536-s001.zip]

Archive with 1 entries (1 files):
- life-2456386-supplementary.pdf
